# Supplementary material for: Flavonoid Metabolism in Tetrastigma hemsleyanum Diels et Gilg Based on Metabolome Analysis and Transcriptome Sequencing
Source: Molecules. 2022 Dec 22;28(1):83. doi: 10.3390/molecules28010083 (PMC9821845; doi:10.3390/molecules28010083)
Supplement: Supplementary file 1 [file molecules-28-00083-s001.zip]

Archive with 1 entries (1 files):
- molecules-1991097-supplementary.pdf
